# Supplementary material for: Isolation and Identification of Herbicidal Active Compounds from Brassica oleracea L. and Exploration of the Binding Sites of Brassicanate A Sulfoxide
Source: Plants (Basel). 2023 Jul 7;12(13):2576. doi: 10.3390/plants12132576 (PMC10346607; doi:10.3390/plants12132576)
Supplement: Supplementary file 1 [file plants-12-02576-s001.zip]

Archive with 1 entries (1 files):
- plants-2485477-Supplementary Materials.pdf
